# Supplementary material for: Assessment of the Herd Management Effects on Mastitis Frequency in Austrian Dairy Farms
Source: Anim Sci J. 2026 Jan 26;97(1):e70155. doi: 10.1111/asj.70155 (PMC12883582; doi:10.1111/asj.70155)
Supplement: Supplementary file 2 — Data S2: Supplementary Information. [file ASJ-97-e70155-s002.xlsx]

## Sheet: Data
			Count	Column N %
	Question 1	1,0	105	0.351171
		2,0	118	0.394649
		3,0	76	0.254181
	Question 3	1,0	101	0.337793
		2,0	140	0.468227
		3,0	58	0.19398
	Question 4	1,0	6	0.02
		2,0	34	0.113333
		3,0	97	0.323333
		4,0	163	0.543333
	Question 5	1,0	57	0.190635
		2,0	1	0.00334448
		3,0	1	0.00334448
		4,0	1	0.00334448
		5,0	68	0.227425
		6,0	135	0.451505
		7,0	10	0.0334448
		8,0	5	0.0167224
		9,0	20	0.0668896
		10,0	1	0.00334448
	Question 6	1,0	102	0.342282
		2,0	196	0.657718
	Question 7	1,0	7	0.0234114
		2,0	109	0.364548
		3,0	4	0.0133779
		4,0	68	0.227425
		5,0	111	0.371237
	Question 8	1,0	179	0.602694
		2,0	25	0.0841751
		3,0	93	0.313131
	Question 9	1,0	134	0.454237
		2,0	34	0.115254
		3,0	127	0.430508
	Question 10	1,0	223	0.743333
		2,0	17	0.0566667
		3,0	60	0.2
	Question 11	1,0	77	0.258389
		2,0	106	0.355705
		3,0	115	0.385906
	Question 12	1,0	62	0.214533
		2,0	131	0.453287
		3,0	96	0.33218
	Question 13	1,0	137	0.456667
		2,0	30	0.1
		3,0	133	0.443333
	Question 14	1,0	12	0.0727273
		2,0	147	0.890909
		3,0	2	0.0121212
		4,0	4	0.0242424
	Question 15	1,0	1	0.00377358
		2,0	1	0.00377358
		3,0	248	0.935849
		4,0	5	0.0188679
		5,0	5	0.0188679
		6,0	1	0.00377358
		7,0	1	0.00377358
		8,0	1	0.00377358
		9,0	1	0.00377358
		10,0	1	0.00377358
	Question 16	1,0	70	0.23569
		2,0	227	0.76431
	Question 17	1,0	244	0.827119
		2,0	51	0.172881
	Question 18	1,0	184	0.621622
		2,0	112	0.378378
	Question 19	1,0	266	0.889632
		2,0	33	0.110368
	Question 20	1,0	91	0.306397
		2,0	192	0.646465
		3,0	14	0.047138
	Question 21	1,0	23	0.110577
		2,0	185	0.889423
	Question 23	1,0	60	0.291262
		2,0	77	0.373786
		3,0	69	0.334951
	Question 24	1,0	100	0.243902
		2,0	270	0.658537
		3,0	40	0.097561
	Question 25	1,0	236	0.605128
		2,0	127	0.325641
		3,0	2	0.00512821
		4,0	1	0.0025641
		5,0	8	0.0205128
		6,0	2	0.00512821
		7,0	1	0.0025641
		8,0	1	0.0025641
		9,0	1	0.0025641
		11,0	1	0.0025641
		12,0	1	0.0025641
		13,0	2	0.00512821
		14,0	1	0.0025641
		15,0	1	0.0025641
		16,0	2	0.00512821
		17,0	1	0.0025641
		18,0	1	0.0025641
		21,0	1	0.0025641
	Question 26	1,0	86	0.210269
		2,0	273	0.667482
		3,0	50	0.122249
	Question 27	1,0	1	0.00243309
		2,0	6	0.0145985
		3,0	40	0.0973236
		4,0	82	0.199513
		5,0	241	0.586375
		6,0	32	0.0778589
		7,0	7	0.0170316
		8,0	1	0.00243309
		9,0	1	0.00243309
	Question 28	1,0	11	0.0268293
		2,0	76	0.185366
		3,0	10	0.0243902
		4,0	3	0.00731707
		5,0	3	0.00731707
		6,0	1	0.00243902
		7,0	1	0.00243902
		8,0	1	0.00243902
		9,0	1	0.00243902
		11,0	1	0.00243902
		12,0	1	0.00243902
		13,0	1	0.00243902
		14,0	1	0.00243902
		15,0	76	0.185366
		16,0	134	0.326829
		17,0	48	0.117073
		18,0	41	0.1
	Question 29	1,0	179	0.437653
		2,0	230	0.562347
	Question 31	1,0	114	0.278049
		2,0	12	0.0292683
		3,0	162	0.395122
		4,0	121	0.295122
		5,0	1	0.00243902
	Question 32	1,0	43	0.346774
		2,0	8	0.0645161
		3,0	17	0.137097
		4,0	1	0.00806452
		5,0	1	0.00806452
		6,0	1	0.00806452
		7,0	2	0.016129
		8,0	1	0.00806452
		9,0	19	0.153226
		11,0	4	0.0322581
		12,0	8	0.0645161
		13,0	1	0.00806452
		14,0	2	0.016129
		15,0	7	0.0564516
		16,0	2	0.016129
		17,0	1	0.00806452
		18,0	6	0.0483871
	Question 33	1,0	178	0.43309
		2,0	117	0.284672
		3,0	116	0.282238
	Question 34	1,0	51	0.221739
		2,0	126	0.547826
		3,0	53	0.230435
	Question 35	1,0	150	0.366748
		2,0	178	0.435208
		3,0	81	0.198044
	Question 36	1,0	393	0.958537
		2,0	17	0.0414634
	Question 37	1,0	374	0.912195
		2,0	36	0.0878049
	Question 40	1,0	400	0.980392
		2,0	8	0.0196078
	Question 41	1,0	89	0.216545
		2,0	133	0.323601
		3,0	142	0.345499
		4,0	47	0.114355
		Mean	Standard Deviation	Median	Minimum	Maximum
	nCow	45.7596	20.5225	42.68	15.26	140.5
	Milk Avarage	8921.18	1372.78	8987.12	3690.95	13871.9
	Somatic Cell Count	177.891	76.9793	166.11	51.81	431.8
	Percentage of milk records in which the SCC in the herd exceeded 200,000 during the relevant observation period	17.9404	8.18204	17.09	2.94	48.55
	Percentage of cows exceeding 3 times the SCC 200,000/ml during the observation period	17.0274	9.78456	15.38	0	50.59
	Percentage of cows with at least 1 initial diagnosis of udder health issues	10.6231	9.54007	8.33	0	47.54
		Mean	Standard Deviation	Median	Minimum	Maximum
	Question 2	71.5932	26.8359	70	1	180
	Question 38	6.22222	10.6421	3	0	90
	Question 39	63.5846	26.2366	70	0	100
	Question 39a	26.8593	18.8077	20	0	100
	Question 39b	12.1656	10.6018	10	0	60
	Question 39c	4.80995	6.20777	3	0	30

## Sheet: Corelations
	Correlations
				Milk Avarage	Somatic Cell Count	Percentage of milk records in which the SCC in the herd exceeded 200,000 during the relevant observation period	Percentage of cows exceeding 3 times the SCC 200,000/ml during the observation period	Percentage of cows with at least 1 initial diagnosis of udder health issues	Questione 2	Questione 38	Questione 39	Questione 39a	Questione 39b	Questione 39c
	Spearman's rho	Milk Avarage	r	1	0.0361487	-0.0178457	-0.037619	0.0375486	,187**	0.0749926	,119*	-0.0906327	-,158**	-0.107837
			p		0.464868	0.718312	0.446895	0.447747	0.00128556	0.150519	0.0168528	0.073439	0.00589923	0.109891
			N	411	411	411	411	411	295	369	402	391	302	221
		Somatic Cell Count	r		1	,917**	,843**	,107*	0.0400995	-0.0155694	0.0872031	-0.0887295	-0.0307499	-0.023909
			p			3.16124e-165	2.37639e-112	0.0307214	0.49266	0.76564	0.0807588	0.0797132	0.594528	0.723737
			N		411	411	411	411	295	369	402	391	302	221
		Percentage of milk records in which the SCC in the herd exceeded 200,000 during the relevant observation period	r			1	,932**	0.0934858	0.0295958	-0.0293856	0.0938768	-0.0936576	-0.0198753	-0.0267228
			p				1.57069e-182	0.0582745	0.612662	0.573649	0.0600376	0.0642995	0.730848	0.692784
			N			411	411	411	295	369	402	391	302	221
		Percentage of cows exceeding 3 times the SCC 200,000/ml during the observation period	r				1	,099*	0.0262648	-0.0253551	0.0927013	-,101*	-0.0432322	-0.0316956
			p					0.0438277	0.653233	0.627335	0.0633301	0.0464831	0.454141	0.639331
			N				411	411	295	369	402	391	302	221
		Percentage of cows with at least 1 initial diagnosis of udder health issues	r					1	-0.103087	,132*	-0.0378987	0.0529024	0.0348692	-0.000261619
			p						0.0770993	0.0112731	0.448587	0.296735	0.546087	0.996914
			N					411	295	369	402	391	302	221
		Question 2	r						1	0.0495484	0.00838611	0.00228488	-0.0541541	-0.0698462
			p							0.419178	0.887317	0.969529	0.4339	0.389371
			N						295	268	288	282	211	154
		Question 38	r							1	-,277**	,183**	,284**	,243**
			p								8.34659e-08	0.000539775	1.60671e-06	0.000426042
			N							369	363	353	276	207
		Question 39	r								1	-,900**	-,756**	-,551**
			p									3.02405e-140	3.11177e-56	7.20272e-19
			N								402	385	297	220
		Question 39a	r									1	,461**	,225**
			p										3.201e-17	0.000812833
			N									391	301	219
		Question 39b	r										1	,609**
			p											1.2917e-23
			N										302	219
		Question 39c	r											1
			p
			N											221
	**. Correlation is significant at the 0.01 level (2-tailed).
	*. Correlation is significant at the 0.05 level (2-tailed).

## Sheet: Analysis
			Milk Avarage
			Valid N	Mean	Standard Deviation	Median	Minimum	Maximum	Test statistic	p
	Question 1	1	105	8535.57	1486.08	8576.54	3690.95	11309.6	5.113	0.078
		2	118	8997.99	1441.74	8909.67	4535.37	13871.9
		3	76	8972.19	1223.64	9026.25	6440.38	12023.8
	Question 3	1	101	8998.78	1486.51	8966.27	3690.95	13871.9	2.74504	0.253468
		2	140	8813.99	1416.69	8957.88	4535.37	12173.6
		3	58	8569.81	1272.91	8640.58	4937.7	11009
	Question 4	1	6	8373.52	1083.44	8358.06	6529.36	9468.38	16.5094	0.000891419
		2	34	8441.18	1332.53	8340.96	6225.76	11247.8
		3	97	9289.36	1391.83	9399.35	5870.69	13871.9
		4	163	8657.98	1400.49	8663.37	3690.95	12017.1
	Question 6	1	102	9078.09	1498.59	9105.1	5870.69	13871.9	-1.69031	0.0909679
		2	196	8709.05	1364.28	8754.28	3690.95	11602.3
	Question 7	1	7	9006.12	1696.5	8987.12	6127.03	11350.9
		2	109	8859.56	1326.92	8891.46	5870.69	12023.8
		3	4	8856.97	1175.03	9229.11	7150.06	9819.63
		4	68	8789.38	1547.01	8855.63	4937.7	12173.6
		5	111	8817.87	1438.07	8802.28	3690.95	13871.9
	Question 8	1	179	8853.12	1374.87	8858.66	4535.37	12173.6	0.206856	0.813255
		2	25	8939.32	1102.73	9117.54	6685.83	10935.7
		3	93	8760.66	1587.83	8815.25	3690.95	13871.9
	Question 9	1	134	9109.08	1464.86	9063.58	4535.37	13871.9	10.0201	6.18231e-05	1-3, 2-3,
		2	34	9221.76	1105.12	9282.18	7145.01	11602.3
		3	127	8408.63	1352.8	8397.67	3690.95	11350.9
	Question 10	1	223	8909.9	1398.38	8858.66	4535.37	13871.9	1.91798	0.38328
		2	17	8826.39	1522.76	8979.65	4937.7	10770.4
		3	60	8543.41	1439.7	8877.64	3690.95	11350.9
	Question 11	1	77	8797.44	1358.57	8885.27	4535.37	11602.3	0.617752	0.539851
		2	106	8734.64	1323.38	8710.74	5870.69	12173.6
		3	115	8942.38	1545.17	8994.95	3690.95	13871.9
	Question 12	1	62	8367.41	1265.16	8228.96	4937.7	10957.6	4.75244	0.00932387	1-2, 1-3
		2	131	9021.14	1375.69	9106.83	4535.37	12173.6
		3	96	8921.17	1524.74	9008.26	3690.95	13871.9
	Question 13	1	137	8933.44	1394.9	9092.13	3690.95	12173.6	1.94096	0.145383
		2	30	8372.68	1627.02	8368.48	4535.37	12017.1
		3	133	8830.82	1378.21	8668.31	4937.7	13871.9
	Question 14	1	12	8150.15	1404.48	8250.2	6324.63	10266
		2	147	8876.57	1476.36	9030.94	3690.95	12173.6
		3	2	8353.63	30.09	8353.63	8332.35	8374.9
		4	4	9491.77	463.83	9643.47	8815.25	9864.87
	Question 16	1	70	8473.14	1280.19	8418.99	5870.69	11364.1	-2.46098	0.0144286
		2	227	8947.38	1446.71	9021.56	3690.95	13871.9
	Question 17	1	244	8746.58	1427.89	8817.21	3690.95	13871.9	-2.3995	0.0170417
		2	51	9262.13	1225.78	9592.79	6454.41	12173.6
	Question 18	1	184	8712.4	1374.31	8774.54	3690.95	12173.6	-1.71405	0.0875727
		2	112	9003.34	1482.91	9081.11	4937.7	13871.9
	Question 19	1	266	8796.58	1403.09	8855.63	3690.95	12173.6	-0.819716	0.412378
		2	33	9100.38	1532.69	8885.27	4937.7	13871.9
	Question 20	1	91	8405.11	1383.93	8397.67	3690.95	10792	9.51871	0.00857113
		2	192	8969.51	1378.41	9006.35	4535.37	12173.6
		3	14	9452.1	1607.06	9109.37	7157.58	13871.9
	Question 21	1	23	9008.7	1304.39	9329.27	6324.63	11350.9	-0.00928507	0.992601
		2	185	9011.57	1407.4	8994.95	4535.37	13871.9
	Question 23	1	60	8864.32	1389.45	8788.29	5925.69	13871.9	0.841501	0.432561
		2	77	8959.5	1387.36	8994.95	4535.37	12173.6
		3	69	9172.45	1411.71	9261.49	5870.69	12023.8
	Question 24	1	100	9171.38	1245.72	9293.99	5975.96	12173.6	2.28522	0.103056
		2	270	8834.11	1362.96	8920.77	4535.37	13871.9
		3	40	8842.21	1664.44	9029.2	3690.95	11592.1
	Question 26	1	86	8782.36	1444.82	8978.02	4937.7	12017.1	4.567	0.011	2-3,
		2	273	9053.46	1383.33	9135.02	3690.95	13871.9
		3	50	8465.83	997.12	8587.87	6225.76	11009
	Question 29	1	179	9200.14	1284.4	9167.13	5870.69	13871.9	-3.11546	0.00183656
		2	230	8697.75	1405.74	8843.89	3690.95	12173.6
	Question 33	1	178	8528.04	1285.8	8574.26	3690.95	11498.5	35.2868	2.1756e-08
		2	117	8953.75	1309.69	9106.83	4535.37	11592.1
		3	116	9491.58	1369.47	9566.99	5984.15	13871.9
	Question 34	1	51	9299.66	1363.81	9538.34	4937.7	13871.9	3.93329	0.139925
		2	126	9349.85	1273.48	9371.93	4535.37	12774.2
		3	53	8857.4	1556.23	8987.12	5870.69	12165.1
	Question 35	1	150	9167.66	1180.33	9272.93	4535.37	12023.8	48.3367	3.19025e-11
		2	178	8435.37	1402.08	8368.04	3690.95	12173.6
		3	81	9520.93	1304.29	9625.08	5975.96	13871.9
	Question 36	1	393	8906.93	1362.07	8985.95	3690.95	13871.9	-0.185009	0.853222
		2	17	9089.36	1527.71	9261.49	6454.41	12774.2
	Question 37	1	374	8950.4	1377.43	9019.65	3690.95	13871.9	1.70903	0.0882067
		2	36	8543.35	1223.16	8774.23	5975.96	10423.5
	Question 40	1	400	8942.15	1371.38	9019.65	3690.95	13871.9
		2	8	8074.49	1259.01	7943.21	6191.68	9819.18
	Question 41	1	89	9171.94	1175.75	9220.91	6191.68	12774.2	12.2709	1.06063e-07	2-1, 2-3, 3-4,
		2	133	8354.57	1496.75	8372.3	3690.95	11602.3
		3	142	9241.72	1248.32	9188.42	6127.03	13871.9
		4	47	9081.23	1246.6	9251.23	6152.89	11804.8
	p: Significance level. Cells highlighted in yellow indicate comparisons where the significance level (p < 0.05) was reached.
			Somatic Cell Count
			Valid N	Mean	Standard Deviation	Median	Minimum	Maximum	Test statistic	p
	Question 1	1	105	172.75	79.22	149.87	56.11	379.74	1.567	0.457
		2	118	156.67	60.14	150.9	60.78	386.35
		3	76	161.57	75.44	149.07	51.81	431.8
	Question 3	1	101	157.9	68.81	146.14	61.23	431.8	1.14151	0.565098
		2	140	163.24	68.61	155.5	51.81	366.94
		3	58	174.19	81.63	159.82	68.15	386.35
	Question 4	1	6	153.31	78.3	139.8	57.43	287.86	2.22388	0.52726
		2	34	163.51	81.3	150.77	62.01	431.8
		3	97	156.21	68.31	147.07	51.81	379.74
		4	163	168.9	71.11	156.27	60.78	386.35
	Question 6	1	102	158.61	68.68	150.26	51.81	379.74	-0.702763	0.482204
		2	196	165.97	72.8	151.42	56.11	431.8
	Question 7	1	7	213.64	70.94	177	132.59	337.53
		2	109	155.57	71.54	147.07	51.81	431.8
		3	4	125.89	59.72	132.45	61.23	177.43
		4	68	184.47	81.12	165.38	64.35	386.35
		5	111	158.52	61.75	148.29	57.43	341.62
	Question 8	1	179	159.85	67.36	147.07	51.81	386.35	0.983117	0.611672
		2	25	173.7	94.18	149.87	56.11	431.8
		3	93	169.85	73.17	158.59	66.02	379.74
	Question 9	1	134	171.57	68.04	162.5	60.78	431.8	5.09165	0.0784082
		2	34	160.7	77.54	137.83	62.01	363.12
		3	127	157.27	72.32	146.14	51.81	379.74
	Question 10	1	223	163.28	67.84	150.92	51.81	386.35	1.45475	0.483176
		2	17	193.69	105.5	166.24	73.11	431.8
		3	60	157.63	72.37	149.74	61.23	379.74
	Question 11	1	77	170.06	77.81	166.11	57.43	386.35	5.96208	0.0507401
		2	106	153.15	68.15	136.3	51.81	363.12
		3	115	170.63	69.44	161.04	56.11	431.8
	Question 12	1	62	151.63	67.57	136.39	51.81	377.96	4.32835	0.114844
		2	131	164.12	76.14	149.04	56.11	431.8
		3	96	171.65	66.85	163.81	65.34	366.94
	Question 13	1	137	160.59	71.76	148.58	51.81	431.8	1.07714	0.583582
		2	30	168.03	61.94	169.67	71.89	341.62
		3	133	166.31	73.43	150.92	61.23	386.35
	Question 14	1	12	128.57	83.01	106.01	51.81	366.94
		2	147	164.68	69.91	154.24	56.11	431.8
		3	2	188.98	20.8	188.98	174.27	203.69
		4	4	143.55	43.53	156.85	81.17	179.31
	Question 16	1	70	146.94	68.48	143.71	51.81	431.8	-2.42767	0.015196
		2	227	169.49	71.96	155.91	60.78	386.35
	Question 17	1	244	159.55	71.92	148.1	51.81	431.8	-2.97817	0.0028998
		2	51	187.65	67.32	169.78	98.74	366.94
	Question 18	1	184	151.18	67.19	137.61	56.11	431.8	-4.03122	5.54888e-05
		2	112	183.02	73.86	167.52	51.81	379.74
	Question 19	1	266	160.05	69.69	148.85	51.81	431.8	-2.44421	0.0145171
		2	33	194.38	79.96	172.75	65.88	379.74
	Question 20	1	91	170.41	78.52	146.23	56.11	386.35	5.1774	0.0751175
		2	192	158.63	67.42	150.86	51.81	431.8
		3	14	199.3	71.19	177.95	70.13	312.36
	Question 21	1	23	161.69	76.39	155.09	65.88	431.8	-0.060611	0.951669
		2	185	160.89	67.46	154.24	51.81	366.94
	Question 23	1	60	150.92	72.38	143.04	60.78	431.8	3.72179	0.155533
		2	77	159.82	66.44	148.89	57.43	366.94
		3	69	170.01	67.02	165.58	51.81	363.12
	Question 24	1	100	152.01	60.48	145.64	56.11	366.94	15.2239	0.000494501
		2	270	187.21	80.65	174.24	51.81	431.8
		3	40	180.38	76.15	166.09	70	371.21
	Question 26	1	86	179.84	74.34	168.04	56.11	377.96	1.25554	0.533781
		2	273	177.97	75.42	168.52	51.81	422.18
		3	50	174.68	91.08	148.12	66.02	431.8
	Question 29	1	179	169.77	65.49	162.51	57.43	396.48	-1.24281	0.213937
		2	230	184.63	84.56	170.21	51.81	431.8
	Question 33	1	178	178.84	79.72	165.93	56.11	422.18	4.60276	0.10012
		2	117	186.8	75.69	177.43	51.81	420.15
		3	116	167.45	73.32	160.58	57.43	431.8
	Question 34	1	51	199.22	74.91	193.48	51.81	396.48	7.07147	0.0291374
		2	126	172.35	75.62	161.12	57.43	431.8
		3	53	171.92	70.61	164.72	60.78	361.01
	Question 35	1	150	177.4	71.85	168.04	65.88	396.48	0.263204	0.87669
		2	178	178.61	82.44	164.24	51.81	431.8
		3	81	178.77	74.72	173.58	60.78	420.15
	Question 36	1	393	177.33	76.24	166.06	51.81	431.8	-0.437959	0.661416
		2	17	192.5	95.81	171.98	66.69	379.74
	Question 37	1	374	178.27	76.99	166.29	51.81	431.8	-0.462394	0.643799
		2	36	174.93	78.78	160.85	66.69	366.94
	Question 40	1	400	177.26	76.53	165.8	51.81	431.8
		2	8	191.21	108.46	188.05	66.02	364.96
	Question 41	1	89	215.99	75.52	200.96	67.25	422.18	36.3387	6.35006e-08
		2	133	165.78	80.47	148.58	57.43	420.15
		3	142	163.54	69.98	154.42	51.81	431.8
		4	47	183.38	66.42	168.27	74.2	379.74
	p: Significance level. Cells highlighted in yellow indicate comparisons where the significance level (p < 0.05) was reached.
			Percentage of milk records in which the SCC in the herd exceeded 200,000 during the relevant observation period
			Valid N	Mean	Standard Deviation	Median	Minimum	Maximum	Test statistic	p
	Question 1	1	105	17.28	8.08	16.3	4.13	42.26	2.331	0.312
		2	118	15.73	7.35	14.54	4.33	38.02
		3	76	16.42	8.23	15.51	2.94	40
	Question 3	1	101	15.97	7.54	15.33	3.88	40	0.572777	0.750971
		2	140	16.51	7.82	15.79	2.94	36.43
		3	58	17.16	8.48	15.58	5.11	42.26
	Question 4	1	6	16.4	8.35	15.43	6.33	30.65	5.2747	0.152753
		2	34	16.47	9.32	15.28	4.13	40
		3	97	15.12	7.27	13.64	2.94	35.74
		4	163	17.31	7.82	16.46	3.88	42.26
	Question 6	1	102	15.67	7.63	14.78	2.94	35.74	-1.13278	0.257306
		2	196	16.81	7.91	15.66	3.88	42.26
	Question 7	1	7	23.07	6.77	19.05	16.97	35.13
		2	109	15.35	7.63	14.21	2.94	40
		3	4	13.43	7.43	13.16	5.32	22.09
		4	68	19	8.83	17.56	5.87	42.26
		5	111	15.88	7.03	15.11	3.88	34.63
	Question 8	1	179	16.21	7.75	15.24	2.94	38.02	0.630306	0.729677
		2	25	16.74	8.63	16.55	4.55	40
		3	93	17.07	7.99	15.89	3.88	42.26
	Question 9	1	134	17.35	7.79	16.12	4.13	40	3.40455	0.182269
		2	34	15.89	7.68	13.99	4.96	33.75
		3	127	15.89	7.93	15.11	2.94	42.26
	Question 10	1	223	16.54	7.7	15.47	2.94	38.02	0.527594	0.768129
		2	17	18.48	10.61	15.69	6.54	42.26
		3	60	15.74	7.59	15.94	3.88	37.17
	Question 11	1	77	16.92	8.68	15.69	4.13	42.26	7.43383	0.0243089
		2	106	15.23	7.77	13.5	2.94	36.43
		3	115	17.45	7.29	16.86	3.88	40
	Question 12	1	62	14.93	7.6	13.37	2.94	42.26	6.7197	0.0347405
		2	131	16.37	8.43	15.06	4.13	40
		3	96	17.56	7.23	16.9	3.88	34.63
	Question 13	1	137	15.73	7.68	15.28	2.94	40	2.62652	0.268942
		2	30	17.57	7.54	16.71	5.79	33.97
		3	133	17.03	8.1	15.63	4.85	42.26
	Question 14	1	12	12.23	7.67	11.37	2.94	30.34
		2	147	16.37	7.74	15.68	3.88	40
		3	2	19.3	1.58	19.3	18.18	20.41
		4	4	15.38	6.51	18.08	5.69	19.66
	Question 16	1	70	14.9	7.83	13.62	2.94	40	-2.11885	0.0341035
		2	227	17.02	7.86	15.91	3.88	42.26
	Question 17	1	244	16.24	8.09	15.2	2.94	42.26	-1.80676	0.0708003
		2	51	17.91	6.96	17.22	6	33.75
	Question 18	1	184	15.33	7.54	13.68	4.13	40	-3.29471	0.000985237
		2	112	18.27	8.07	17.37	2.94	42.26
	Question 19	1	266	16.08	7.7	15.26	2.94	40	-2.38657	0.0170063
		2	33	19.8	8.6	17.79	4.52	42.26
	Question 20	1	91	17.87	8.73	15.97	3.88	42.26	11.1702	0.00375344
		2	192	15.45	7.15	14.61	2.94	40
		3	14	22.13	7.97	18.8	6.67	33.22
	Question 21	1	23	15.55	7.37	15.47	4.52	40	-0.2002	0.841324
		2	185	15.88	7.41	15.06	2.94	35.13
	Question 23	1	60	14.53	7.17	14.78	4.13	40	3.04387	0.218289
		2	77	15.89	7.36	14.59	4.83	33.97
		3	69	16.9	7.62	16.69	2.94	35.13
	Question 24	1	100	15.13	6.79	13.99	4.33	35.13	15.7919	0.000372256
		2	270	18.93	8.43	18.04	2.94	48.55
		3	40	18.37	8.26	17.69	5.69	37.17
	Question 26	1	86	18.95	9.21	16.93	4.13	48.55	1.22476	0.54206
		2	273	17.68	7.54	17.55	2.94	40.45
		3	50	17.7	9.72	15	5.23	40
	Question 29	1	179	17.19	7.23	16.56	4.33	35.13	-1.18674	0.235328
		2	230	18.54	8.83	17.56	2.94	48.55
	Question 33	1	178	18.37	8.58	17.42	3.88	48.55	6.08053	0.0478222
		2	117	18.75	7.95	18.31	2.94	42.26
		3	116	16.46	7.64	15.85	4.33	40
	Question 34	1	51	19.7	7.9	18.5	2.94	42.26	5.07535	0.0790501
		2	126	17.11	7.89	16.02	4.33	40.45
		3	53	17.19	7.58	16.97	4.37	36.43
	Question 35	1	150	18.12	7.79	16.97	3.88	39.68	0.331816	0.847124
		2	178	17.95	8.62	17.13	2.94	48.55
		3	81	17.75	8.02	17.49	4.33	40.45
	Question 36	1	393	17.9	8.15	17.09	2.94	48.55	-0.468271	0.639591
		2	17	19.1	9.34	18.02	5.79	35.74
	Question 37	1	374	17.99	8.2	17.19	2.94	48.55	-0.454295	0.649616
		2	36	17.51	8.17	16.32	5.79	39.68
	Question 40	1	400	17.83	8.09	16.97	2.94	48.55
		2	8	20.46	12.1	19.16	7.87	39.68
	Question 41	1	89	21.89	7.55	21.22	5.69	48.55	33.2956	2.78993e-07
		2	133	16.78	8.74	14.19	4.13	42.26
		3	142	16.51	7.59	16.37	2.94	40
		4	47	18.08	7.18	15.99	3.88	35.74
	p: Significance level. Cells highlighted in yellow indicate comparisons where the significance level (p < 0.05) was reached.
			Percentage of cows exceeding 3 times the SCC 200,000/ml during the observation period
			Valid N	Mean	Standard Deviation	Median	Minimum	Maximum	Test statistic	p
	Question 1	1	105	16.38	9.88	14.71	0	48.57	1.935	0.38
		2	118	14.65	9.23	13.27	0	47.62
		3	76	16.04	10.28	13.87	0	42.31
	Question 3	1	101	15.16	9.24	14.29	0	42.31	0.310862	0.856046
		2	140	15.7	9.77	14.04	0	48.57
		3	58	16.19	10.58	14.29	1.89	47.62
	Question 4	1	6	16.7	9.9	16.87	3.45	31.43	3.29205	0.34875
		2	34	15.39	12.12	13.9	0	48.57
		3	97	14.38	9.04	12.82	0	47.22
		4	163	16.43	9.62	14.81	0	47.62
	Question 6	1	102	14.95	9.8	13.64	0	47.62	-0.814722	0.415231
		2	196	15.95	9.7	14.29	0	48.57
	Question 7	1	7	25.34	11.93	23.81	15.09	47.62
		2	109	14.65	9.81	13.79	0	48.57
		3	4	12.49	10.16	10.47	4	25
		4	68	18.38	10.9	17.16	0	39.22
		5	111	14.61	8.13	13.51	0	36.76
	Question 8	1	179	15.38	9.81	14	0	48.57	0.734798	0.692533
		2	25	15.9	9.84	13.79	3.13	42.31
		3	93	16.25	9.78	15	0	47.22
	Question 9	1	134	16.3	9.36	15.04	0	42.31	1.73962	0.419032
		2	34	15.32	9.15	12.78	3.23	37.88
		3	127	15.27	10.3	13.64	0	48.57
	Question 10	1	223	15.83	9.76	14.29	0	48.57	0.999052	0.606818
		2	17	17.66	11.27	15.91	4.76	42.31
		3	60	14.44	9.27	14.09	0	47.22
	Question 11	1	77	15.84	10.14	14.77	0	47.22	3.0954	0.212737
		2	106	14.78	10.05	13.18	0	48.57
		3	115	16.45	9.24	14.97	0	42.31
	Question 12	1	62	13.72	8.89	11.77	0	39.22	4.48413	0.106239
		2	131	15.73	10.47	14.29	0	48.57
		3	96	16.71	9.36	15.04	0	37.88
	Question 13	1	137	14.91	10.04	12.96	0	48.57	2.63365	0.267984
		2	30	17.3	10	14.95	2.78	36.73
		3	133	16.06	9.39	14.77	0	47.62
	Question 14	1	12	8.81	6.88	8.9	0	25.89
		2	147	15.85	10.25	13.79	0	48.57
		3	2	21.25	9.84	21.25	14.29	28.21
		4	4	13.45	6.66	15.06	4	19.67
	Question 16	1	70	14.18	10.07	11.11	0	48.57	-1.91036	0.0560872
		2	227	16.15	9.68	14.81	0	47.22
	Question 17	1	244	15.45	10.08	13.84	0	48.57	-1.60284	0.108969
		2	51	16.98	8.45	16.22	1.18	37.88
	Question 18	1	184	14.68	9.73	12.96	0	48.57	-2.50717	0.0121702
		2	112	17.12	9.57	15.59	0	47.22
	Question 19	1	266	15.3	9.7	13.95	0	48.57	-1.92768	0.0538952
		2	33	18.59	9.98	15.12	1.28	47.22
	Question 20	1	91	17.32	10.55	15	0	48.57	10.0685	0.00651097
		2	192	14.42	9.04	13.51	0	47.62
		3	14	21.72	10.26	22.79	3.92	37.74
	Question 21	1	23	15.03	8.88	14.71	1.28	42.31	-0.304899	0.760443
		2	185	14.84	9.34	13.64	0	47.62
	Question 23	1	60	13.36	8.3	13.58	0	42.31	1.99634	0.368553
		2	77	14.78	9.01	12.86	0	37.25
		3	69	16.17	10.35	15.09	0	47.62
	Question 24	1	100	14.17	8.19	14.08	0	47.62	11.2241	0.00365354
		2	270	18.15	10.21	16.43	0	50.59
		3	40	16.73	9.27	16.03	1.18	39.22
	Question 26	1	86	18.81	10.86	16.64	0	50.59	3.00578	0.222486
		2	273	16.52	8.8	15.52	0	38.46
		3	50	16.84	12.59	13.58	0	48.57
	Question 29	1	179	16.17	9	15	0	47.62	-1.26645	0.20535
		2	230	17.69	10.32	16.29	0	50.59
	Question 33	1	178	17.47	9.72	16.38	0	50.59	8.45592	0.0145821
		2	117	18.39	10.29	16.67	0	48.57
		3	116	14.97	9.09	13.92	0	42.31
	Question 34	1	51	18.39	9.91	16	0	37.21	2.9846	0.224855
		2	126	15.88	9.62	14.6	0	42.31
		3	53	17.38	10.33	16	0	48.57
	Question 35	1	150	17.09	9.14	15.85	0	39.22	0.422527	0.809561
		2	178	16.99	10.46	15.25	0	50.59
		3	81	17.21	9.47	16.5	2.78	47.62
	Question 36	1	393	16.93	9.73	15.38	0	50.59	-1.01705	0.309129
		2	17	19.59	11.15	19.05	2.78	47.22
	Question 37	1	374	17	9.89	15.38	0	50.59	-0.462406	0.64379
		2	36	17.47	8.75	15.91	2.78	37.25
	Question 40	1	400	16.99	9.75	15.38	0	50.59
		2	8	16.37	12.76	14.53	2	39.22
	Question 41	1	89	20.75	8.5	19.54	2	50.59	23.8385	2.69959e-05
		2	133	16.09	10.91	13.04	0	48.57
		3	142	15.63	9.01	14.6	0	42.31
		4	47	16.87	9.45	14.81	0	47.22
	p: Significance level. Cells highlighted in yellow indicate comparisons where the significance level (p < 0.05) was reached.
			Percentage of cows with at least 1 initial diagnosis of udder health issues
			Valid N	Mean	Standard Deviation	Median	Minimum	Maximum	Test statistic	p
	Question 1	1	105	9.16	8.56	8	0	36.11	7.95	0.019
		2	118	12.77	10.39	10.36	0	47.54
		3	76	10.31	9.47	6.94	0	36.17
	Question 3	1	101	10.88	8.91	8.82	0	33.33	0.661219	0.718486
		2	140	11.3	10.41	8.78	0	47.54
		3	58	9.87	9.02	8.98	0	36.84
	Question 4	1	6	11.73	8.84	13.4	0	24.44	3.44815	0.32755
		2	34	12.17	9.33	11.39	0	31.58
		3	97	11.89	10.62	9.43	0	47.54
		4	163	9.92	9.1	7.69	0	44.83
	Question 6	1	102	11.18	10.47	8.78	0	47.54	-0.0759019	0.939497
		2	196	10.73	9.25	8.86	0	44.83
	Question 7	1	7	7.62	9.08	4.21	0	26.42
		2	109	12.24	10.02	10	0	36.84
		3	4	4.64	3.73	4.84	0	8.89
		4	68	12.21	11.01	9.78	0	47.54
		5	111	9.11	8.2	8.33	0	41.67
	Question 8	1	179	11.01	9.78	9.09	0	47.54	0.193086	0.907971
		2	25	11.75	11.3	8.89	0	44.83
		3	93	10.36	9.06	8.11	0	36.11
	Question 9	1	134	11.28	9.73	8.33	0	47.54	1.82556	0.401407
		2	34	12.52	10.63	10.7	0	36.84
		3	127	10.1	9.43	9.26	0	41.67
	Question 10	1	223	11	9.16	9.09	0	44.83	1.94798	0.377574
		2	17	11.42	12.47	5.08	0	36.84
		3	60	10.13	10.64	7.88	0	47.54
	Question 11	1	77	12.15	9.62	9.86	0	36.17	2.82154	0.243955
		2	106	9.8	9.07	8.11	0	47.54
		3	115	10.92	10.21	8.33	0	44.83
	Question 12	1	62	10.53	9.21	9.07	0	47.54	0.172082	0.917557
		2	131	10.9	9.42	8.7	0	39.56
		3	96	10.45	9.6	8.48	0	44.83
	Question 13	1	137	12.07	10.32	9.62	0	47.54	7.15184	0.0279897
		2	30	13.75	11.75	11.66	0	36.84
		3	133	8.93	7.97	7.41	0	34.85
	Question 14	1	12	13.78	12.09	11.52	0	36.84
		2	147	12.2	10.04	9.8	0	44.83
		3	2	16.67	23.57	16.67	0	33.33
		4	4	17.98	20.57	11.9	0.58	47.54
	Question 16	1	70	11.01	9.53	9.49	0	47.54	-0.353079	0.724029
		2	227	10.83	9.75	8.75	0	44.83
	Question 17	1	244	10.66	9.55	8.7	0	47.54	-0.966054	0.334017
		2	51	12.23	10.34	9.8	0	39.56
	Question 18	1	184	11.91	9.98	9.88	0	47.54	-2.41862	0.0155797
		2	112	9.27	9	7.19	0	36.84
	Question 19	1	266	10.8	9.64	8.81	0	47.54	-0.376193	0.706773
		2	33	11.44	9.88	8	0	36.11
	Question 20	1	91	9.74	9.36	7.5	0	41.67	2.99644	0.223528
		2	192	11.14	9.52	9.41	0	47.54
		3	14	13.67	11.26	10.93	0	36.84
	Question 21	1	23	13.37	11.51	10.29	0	47.54	-0.864008	0.387583
		2	185	10.95	9.38	9.38	0	44.83
	Question 23	1	60	10.74	9.1	9.13	0	31.58	0.483316	0.785325
		2	77	11.91	9.86	9.38	0	47.54
		3	69	11.06	10.01	10.53	0	44.83
	Question 24	1	100	13.4	11.05	11.2	0	47.54	11.092	0.0039031
		2	270	10.05	9.03	8.05	0	42.36
		3	40	7.52	7.23	6.01	0	30.3
	Question 26	1	86	8.43	7.93	6.08	0	31.58	5.48583	0.0643824
		2	273	11.03	9.82	8.74	0	47.54
		3	50	11.74	10.06	10.27	0	41.67
	Question 29	1	179	10.98	9.47	8.74	0	44.83	-1.00488	0.314954
		2	230	10.36	9.64	8	0	47.54
	Question 33	1	178	9.92	8.86	8.11	0	47.54	0.83273	0.65944
		2	117	11.15	10.2	8.74	0	44.83
		3	116	11.17	9.87	8.33	0	39.56
	Question 34	1	51	13.76	11.2	10.26	0	36.84	4.0767	0.130243
		2	126	9.87	9.17	7.85	0	44.83
		3	53	12.01	10.57	9.38	0	42.36
	Question 35	1	150	9.72	8.97	6.58	0	44.83	2.67302	0.262761
		2	178	10.72	9.46	9.14	0	41.67
		3	81	12.21	10.68	9.09	0	47.54
	Question 36	1	393	10.42	9.41	8.16	0	47.54	-1.99232	0.0463356
		2	17	15.7	11.52	13.89	0	36.11
	Question 37	1	374	10.46	9.45	8.18	0	47.54	-1.12629	0.260043
		2	36	12.38	10.5	10.75	0	44.83
	Question 40	1	400	10.67	9.59	8.33	0	47.54
		2	8	8.54	8.73	6.88	0	25.45
	Question 41	1	89	10.55	9.66	7.95	0	42.36	0.115787	0.989878
		2	133	10.74	9.61	8.82	0	44.83
		3	142	10.56	9.48	8.52	0	47.54
		4	47	10.63	9.58	8.33	0	36.84
	p: Significance level. Cells highlighted in yellow indicate comparisons where the significance level (p < 0.05) was reached.
